# Supplementary material for: Streptococcus pyogenes Lineage ST62/emm87: The International Spread of This Potentially Invasive Lineage
Source: Antibiotics (Basel). 2023 Oct 11;12(10):1530. doi: 10.3390/antibiotics12101530 (PMC10603930; doi:10.3390/antibiotics12101530)
Supplement: Supplementary file 1 [file antibiotics-12-01530-s001.zip]

Archive with 1 entries (1 files):
- antibiotics-2616680-supplementary.xlsx
