# Supplementary material for: Streptococcus pyogenes Lineage ST62/emm87: The International Spread of This Potentially Invasive Lineage
Source: Antibiotics (Basel). 2023 Oct 11;12(10):1530. doi: 10.3390/antibiotics12101530 (PMC10603930; doi:10.3390/antibiotics12101530)
Supplement: Supplementary file 1 [file antibiotics-12-01530-s001.zip › antibiotics-2616680-supplementary.xlsx]

## Sheet: Página1
Supplementary Table S1. NCBI access number, country, clinical origin, genotype and antimicrobial and virulence profiles of the 58 studied genomes of S. pyogenes ST62/emm87.
Strain	ncbi genome - SRA	NCBI	Specie	Local	Host	Isolation Source	Date	ST	emm	lmrP	mefE	tetM	fbp54	hasA	hasB	hasC	hylP	ideS/mac	lmb	mf/spd	mf2	mf3	scpA	ska	slo	smeZ	speB	spec	speg	spej	spek	ssa	grab
GCH145 1	GCF_013328095.1	Contig	spyogenes	South Korea	human	throat	2006	62	87.0	99.92 / 98.11	95.87 / 82.19	.	100.00 / 99.03	100.00 / 99.76	100.00 / 99.92	100.00 / 99.67	.	100.00 / 99.61	100.00 / 98.37	100.00 / 99.02	.	100.00 / 100.00	100.00 / 96.64	99.92 / 84.74	100.00 / 98.72	100.00 / 97.86	100.00 / 99.42	.	100.00 / 99.57	100.00 / 99.14	97.56 / 87.03	.
NCTC12065	GCF_900460075.1	Contig	spyogenes	NA	NA	NA	1976	62	87.0	99.92 / 98.03	95.87 / 82.19	.	100.00 / 99.03	100.00 / 99.76	100.00 / 99.92	100.00 / 99.67	.	100.00 / 99.61	100.00 / 98.37	100.00 / 99.02	.	100.00 / 100.00	100.00 / 96.64	99.92 / 84.74	100.00 / 98.72	100.00 / 97.86	100.00 / 99.42	.	100.00 / 99.57	100.00 / 99.14	97.56 / 87.03	.
NS6033	ERX089372/ERR111938	reads	spyogenes	Australia	human	ear	2006	62	87.0	99.92 / 98.11	95.87 / 82.19	100.00 / 99.95	100.00 / 99.03	100.00 / 99.84	100.00 / 99.92	100.00 / 99.67	.	100.00 / 99.61	100.00 / 98.26	100.00 / 99.02	.	.	100.00 / 96.64	99.92 / 84.74	100.00 / 98.72	99.86 / 95.58	100.00 / 99.50	.	100.00 / 99.57	.	97.56 / 87.16	.
44079V1S1	ERX148196/ERR172254	reads	spyogenes	Fiji	human	skin	2006	62	87.0	99.92 / 98.11	95.87 / 82.19	.	100.00 / 99.03	100.00 / 99.84	100.00 / 99.92	100.00 / 99.67	.	100.00 / 99.61	100.00 / 98.26	100.00 / 99.02	.	.	100.00 / 96.64	99.92 / 84.74	100.00 / 98.72	99.86 / 95.58	100.00 / 99.50	.	100.00 / 99.57	.	97.56 / 87.16	.
20018_V1I1	GCF_900993205.1 - ERR172101	Contig	spyogenes	Fiji	human	sterile site	2006	62	87.1	99.92 / 98.11	95.87 / 82.19	.	100.00 / 99.03	100.00 / 99.84	100.00 / 99.92	100.00 / 99.67	.	100.00 / 99.61	100.00 / 98.26	100.00 / 99.02	.	.	100.00 / 96.64	99.92 / 84.74	100.00 / 98.72	99.86 / 95.58	100.00 / 99.50	.	100.00 / 99.57	.	97.56 / 87.16	.
Bra001	GCF_900984755.1 - ERR2650133	Contig	spyogenes	Brazil	human	Scarlet fever	2005	62	87.0	99.92 / 98.11	95.87 / 82.19	.	100.00 / 99.03	100.00 / 99.68	100.00 / 99.92	100.00 / 99.67	100.00 / 93.55	100.00 / 99.61	100.00 / 98.37	100.00 / 99.02	100.00 / 100.00	100.00 / 100.00	100.00 / 96.64	99.92 / 84.74	100.00 / 99.24	100.00 / 97.86	100.00 / 99.42	100.00 / 99.58	100.00 / 99.57	100.00 / 99.14	97.56 / 87.16	100.00 / 99.87
Bra045	GCF_900984985.1 - ERR2650149	Contig	spyogenes	Brazil	human	NA	2000	62	87.0	99.92 / 98.11	95.87 / 82.19	.	100.00 / 99.03	100.00 / 99.76	100.00 / 99.92	100.00 / 99.67	100.00 / 93.55	100.00 / 99.61	100.00 / 98.37	100.00 / 99.02	100.00 / 100.00	100.00 / 100.00	100.00 / 96.64	99.92 / 84.74	100.00 / 99.24	100.00 / 97.86	100.00 / 99.42	100.00 / 99.58	100.00 / 99.57	100.00 / 99.14	97.56 / 87.16	100.00/ / 99.87
Bra047	GCF_900984855.1 - ERR2650139	Contig	spyogenes	Brazil	human	Scarlet fever	2003	62	87.0	99.92 / 98.11	95.87 / 82.19	.	100.00 / 99.03	100.00 / 99.76	100.00 / 99.92	100.00 / 99.67	100.00 / 93.55	100.00 / 99.61	100.00 / 98.37	100.00 / 99.02	.	100.00 / 100.00	100.00 / 96.64	99.92 / 84.74	100.00 / 99.24	100.00 / 97.86	100.00 / 99.42	.	100.00 / 99.57	100.00 / 99.14	97.56 / 87.16	100.00 / 99.87
Bra002	GCF_900984735.1 -ERR2650128	Contig	spyogenes	Brazil	human	Scarlet fever	2013	62	87.0	99.92 / 98.11	95.87 / 82.19	.	100.00 / 99.03	100.00 / 99.76	100.00 / 99.92	100.00 / 99.67	100.00 / 93.55	100.00 / 99.61	100.00 / 98.37	100.00 / 99.02	100.00 / 100.00	100.00 / 100.00	100.00 / 96.64	99.92 / 84.74	100.00 / 99.24	100.00 / 97.86	100.00 / 99.42	100.00 / 99.58	100.00 / 99.57	100.00 / 99.14	97.56 / 87.16	100.00 / 99.87
INFECT2132_SPY	GCF_009847345.1	Contig	spyogenes	Dinamarca	human	Tissue	2015	62	87.0	99.92 / 98.11	95.87 / 82.19	.	100.00 / 99.03	100.00 / 99.76	100.00 / 99.92	100.00 / 99.67	100.00 / 93.55	100.00 / 99.61	100.00 / 98.37	100.00 / 99.02	100.00 / 100.00	100.00 / 100.00	100.00 / 96.64	99.92 / 84.74	100.00 / 99.24	100.00 / 97.86	100.00 / 99.42	100.00 / 99.58	100.00 / 99.57	100.00 / 99.14	97.56 / 87.16	100.00 / 99.87
SPYORA1394A	ERR3604294	reads	spyogenes	Alemanha	human	Invasive (necrotising fasciitis)	2019	62	87.0	99.92 / 98.11	95.87 / 82.19	.	100.00 / 99.03	100.00 / 99.76	100.00 / 99.92	100.00 / 99.67	100.00 / 93.55	100.00 / 99.61	100.00 / 98.37	100.00 / 99.02	100.00 / 100.00	100.00 / 100.00	100.00 / 96.64	99.92 / 84.74	100.00 / 99.24	100.00 / 97.86	100.00 / 99.42	100.00 / 99.58	100.00 / 99.57	100.00 / 99.14	97.56 / 87.16	100.00 / 99.87
SPY2015	GCF_008122125.1	Contig	spyogenes	Dinamarca	human	biopsy(NSTI)	2019	62	87.0	99.92 / 98.11	95.87 / 82.19	.	100.00 / 99.03	100.00 / 99.76	100.00 / 99.92	100.00 / 99.67	100.00 / 93.55	100.00 / 99.61	100.00 / 98.37	100.00 / 99.02	100.00 / 100.00	100.00 / 100.00	100.00 / 96.64	99.92 / 84.74	100.00 / 99.24	100.00 / 97.86	100.00 / 99.42	100.00 / 99.58	100.00 / 99.57	100.00 / 99.14	97.56 / 87.16	100.00 / 99.87
TSPY816	SRR5196023	reads	spyogenes	EUA	human	Pharyngitis	2016	62	87.0	99.92 / 98.11	95.87 / 82.19	.	100.00 / 99.03	100.00 / 99.76	100.00 / 99.92	100.00 / 99.67	100.00 / 93.05	100.00 / 99.61	100.00 / 98.37	100.00 / 99.02	100.00 / 100.00	100.00 / 100.00	90.78 / 98.17	99.92 / 84.74	100.00 / 99.24	100.00 / 97.86	100.00 / 99.42	100.00 / 99.58	100.00 / 99.57	100.00 / 99.14	97.56 / 87.16	100.00 / 99.87
TSPY811	SRR5196024	reads	spyogenes	EUA	human	Invasive	2016	62	87.0	99.92 / 98.11	95.87 / 82.19	.	100.00 / 99.03	100.00 / 99.76	100.00 / 99.92	100.00 / 99.67	100.00 / 93.55	100.00 / 99.61	100.00 / 98.37	100.00 / 99.02	100.00 / 100.00	100.00 / 100.00	100.00 / 98.14	99.92 / 84.74	100.00 / 99.24	100.00 / 97.86	100.00 / 99.42	100.00 / 99.58	100.00 / 99.57	100.00 / 99.14	97.56 / 87.16	100.00 / 99.87
TSPY807	SRR5196028	reads	spyogenes	EUA	human	Invasive	2016	62	87.0	99.92 / 98.11	95.87 / 82.19	.	100.00 / 99.03	100.00 / 99.76	100.00 / 99.92	100.00 / 99.67	100.00 / 91.11	100.00 / 99.61	100.00 / 98.37	100.00 / 99.02	100.00 / 100.00	100.00 / 100.00	90.78 / 98.17	99.92 / 84.74	100.00 / 99.24	100.00 / 97.86	100.00 / 99.42	100.00 / 99.58	100.00 / 99.57	100.00 / 99.14	97.56 / 87.16	100.00 / 99.87
TSPY809	SRR5196026	reads	spyogenes	EUA	human	Invasive	2016	62	87.0	99.92 / 98.11	95.87 / 82.19	.	100.00 / 99.03	100.00 / 99.76	100.00 / 99.92	100.00 / 99.67	100.00 / 93.55	100.00 / 99.61	100.00 / 98.37	100.00 / 99.02	100.00 / 100.00	100.00 / 100.00	92.22 / 98.14	99.92 / 84.74	100.00 / 99.24	100.00 / 97.86	100.00 / 99.42	100.00 / 99.58	100.00 / 99.57	100.00 / 99.14	97.56 / 87.16	100.00 / 99.87
TSPY808	SRR5196027	reads	spyogenes	EUA	human	Invasive	2016	62	87.0	99.92 / 98.11	95.87 / 82.19	.	100.00 / 99.03	100.00 / 99.76	100.00 / 99.92	100.00 / 99.67	100.00 / 90.86	100.00 / 99.61	100.00 / 98.37	100.00 / 99.02	100.00 / 100.00	100.00 / 100.00	90.78 / 98.17	99.92 / 84.74	100.00 / 99.24	100.00 / 97.86	100.00 / 99.42	100.00 / 99.58	100.00 / 99.57	100.00 / 99.14	97.56 / 87.16	100.00 / 99.87
TSPY810	SRR5196025	reads	spyogenes	EUA	human	Invasive	2016	62	87.0	99.92 / 98.11	95.87 / 82.19	.	100.00 / 99.03	100.00 / 99.76	100.00 / 99.92	100.00 / 99.67	100.00 / 93.55	100.00 / 99.61	100.00 / 98.37	100.00 / 99.02	100.00 / 100.00	100.00 / 100.00	100.00 / 98.14	99.92 / 84.74	100.00 / 99.24	100.00 / 97.86	100.00 / 99.42	100.00 / 99.58	100.00 / 99.57	100.00 / 99.14	97.56 / 87.16	100.00 / 99.87
TSPY24	SRR5196049	reads	spyogenes	EUA	human	Pharyngitis	2012	62	87.0	99.92 / 98.11	95.87 / 82.19	.	100.00 / 99.03	100.00 / 99.76	100.00 / 99.92	100.00 / 99.67	100.00/ 93.55	100.00 / 99.61	100.00 / 98.37	100.00 / 99.02	.	100.00 / 100.00	92.22 / 98.14	99.92 / 84.74	100.00 / 99.24	100.00 / 97.86	100.00 / 99.42	100.00 / 99.58	100.00 / 99.57	100.00 / 99.14	97.56 / 87.16	100.00 / 99.87
TSPY342	SRR5196039	reads	spyogenes	EUA	human	Invasive	2014	62	87.0	99.92 / 98.11	95.87 / 82.19	.	100.00 / 99.03	100.00 / 99.76	100.00 / 99.92	100.00 / 99.67	.	100.00 / 99.61	100.00 / 98.26	100.00 / 99.02	100.00 / 100.00	100.00 / 100.00	92.22 / 98.14	99.92 / 84.74	100.00 / 99.24	100.00 / 97.86	100.00 / 99.42	100.00 / 99.58	100.00 / 99.57	100.00 / 99.14	97.56 / 87.16	100.00 / 99.87
TSPY58	SRR5196045	reads	spyogenes	EUA	human	SSTI	2013	62	87.0	99.92 / 98.11	95.87 / 82.19	.	100.00 / 99.03	100.00 / 99.76	100.00 / 99.92	100.00 / 99.67	100.00 / 93.55	100.00 / 99.61	100.00 / 98.37	100.00 / 99.02	100.00 / 100.00	100.00 / 100.00	92.22 / 98.14	99.92 / 84.74	100.00 / 99.24	100.00 / 97.86	100.00 / 99.42	100.00 / 99.58	100.00 / 99.57	100.00 / 99.14	97.56 / 87.16	100.00 / 99.87
TSPY157	SRR5196042	reads	spyogenes	EUA	human	Abscess (neck)	2013	62	87.0	99.92 / 98.11	95.87 / 82.19	.	100.00 / 99.03	100.00 / 99.76	100.00 / 99.92	100.00 / 99.67	100.00 / 91.11	100.00 / 99.61	100.00 / 98.37	100.00 / 99.02	100.00 / 100.00	100.00 / 100.00	100.00 / 98.14	99.92 / 84.74	100.00 / 99.24	100.00 / 97.86	100.00 / 99.42	100.00 / 99.58	100.00 / 99.57	100.00 / 99.14	97.56 / 87.16	100.00 / 99.87
TSPY539	SRR5196038	reads	spyogenes	EUA	human	Pharyngitis	2015	62	87.0	99.92 / 98.11	95.87 / 82.19	.	100.00 / 99.03	100.00 / 99.76	100.00 / 99.92	100.00 / 99.67	100.00 / 93.55	100.00 / 99.61	100.00 / 98.37	100.00 / 99.02	100.00 / 100.00	100.00 / 100.00	100.00 / 98.14	99.92 / 84.74	100.00 / 99.24	100.00 / 97.86	100.00 / 99.42	100.00 / 99.58	100.00 / 99.57	100.00 / 99.14	97.56 / 87.16	100.00 / 99.87
TSPY55	SRR5196047	reads	spyogenes	EUA	human	Pharyngitis	2013	62	87.0	99.92 / 98.11	95.87 / 82.19	.	100.00 / 99.03	100.00 / 99.76	100.00 / 99.92	100.00 / 99.67	.	100.00 / 99.61	100.00 / 98.37	100.00 / 99.02		100.00 / 100.00	100.00 / 98.14	99.92 / 84.74	100.00 / 99.24	100.00 / 97.86	100.00 / 99.42	.	100.00 / 99.57	100.00 / 99.14	97.56 / 87.16	100.00 / 99.87
TSPY126	SRR5196043	reads	spyogenes	EUA	human	SSTI	2013	62	87.0	99.92 / 98.11	95.87 / 82.19	.	100.00 / 99.03	100.00 / 99.76	99.92 / 99.83	100.00 / 99.67	.	100.00 / 99.61	100.00 / 98.37	100.00 / 99.02	100.00 / 100.00	100.00 / 100.00	100.00 / 98.14	99.92 / 84.74	100.00 / 99.24	100.00 / 97.86	100.00 / 99.42	100.00 / 99.58	100.00 / 99.57	100.00 / 99.14	97.56 / 87.16	100.00 / 99.87
TSPY87	SRR5196044	reads	spyogenes	EUA	human	SSTI	2013	62	87.0	99.92 / 98.11	95.87 / 82.19	.	100.00 / 99.03	100.00 / 99.76	100.00 / 99.92	100.00 / 99.67	.	100.00 / 99.61	100.00 / 98.37	100.00 / 99.02	100.00 / 100.00	100.00 / 100.00	92.22 / 98.14	99.92 / 84.74	100.00 / 99.24	100.00 / 97.86	100.00 / 99.42	100.00 / 99.58	100.00 / 99.57	100.00 / 99.14	97.56 / 87.16	100.00 / 99.87
TSPY236	SRR5196040	reads	spyogenes	EUA	human	Pharyngitis	2014	62	87.0	99.92 / 98.11	95.87 / 82.19	.	100.00 / 99.03	100.00 / 99.76	100.00 / 99.92	100.00 / 99.67	100.00 / 91.11	100.00 / 99.61	100.00 / 98.37	100.00 / 99.02	100.00 / 100.00	100.00 / 100.00	92.22 / 98.14	99.92 / 84.74	100.00 / 99.24	100.00 / 97.86	100.00 / 99.42	100.00 / 99.58	100.00 / 99.57	100.00 / 99.14	97.56 / 87.16	100.00 / 99.87
TSPY57	SRR5196046	reads	spyogenes	EUA	human	Pharyngitis	2013	62	87.0	99.92 / 98.11	95.87 / 82.19	.	100.00 / 99.03	100.00 / 99.76	100.00 / 99.92	100.00 / 99.67	100.00 / 90.86	100.00 / 99.61	100.00 / 98.37	100.00 / 99.02	100.00 / 100.00	100.00 / 100.00	92.22 / 98.14	99.92 / 84.74	100.00 / 99.24	100.00 / 97.86	100.00 / 99.42	100.00 / 99.58	100.00 / 99.57	100.00 / 99.14	97.56 / 87.16	100.00 / 99.87
TSPY578	SRR5196036	reads	spyogenes	EUA	human	Invasive	2015	62	87.0	99.92 / 98.11	95.87 / 82.19	.	100.00 / 99.03	100.00 / 99.76	100.00 / 99.92	100.00 / 99.67	.	100.00 / 99.61	100.00 / 98.37	100.00 / 99.02	100.00 / 100.00	100.00 / 100.00	92.22 / 98.14	99.92 / 84.74	100.00 / 99.24	100.00 / 97.86	100.00 / 99.42	100.00 / 99.58	100.00 / 99.57	100.00 / 99.14	98.08 / 94.90	100.00 / 99.87
TSPY646	SRR5196035	reads	spyogenes	EUA	human	Invasive	2015	62	87.0	99.92 / 98.11	95.87 / 82.19	.	100.00 / 99.03	100.00 / 99.76	100.00 / 99.92	100.00 / 99.67	100.00 / 90.86	100.00 / 99.61	100.00 / 98.37	100.00 / 99.02	100.00 / 100.00	100.00 / 100.00	90.78 / 98.17	99.92 / 84.74	100.00 / 99.24	100.00 / 97.86	100.00 / 99.42	100.00 / 99.58	100.00 / 99.57	100.00 / 99.14	100.00 / 100.00	100.00 / 99.87
TSPY650	SRR5196033	reads	spyogenes	EUA	human	SSTI	2015	62	87.0	99.92 / 98.11	95.87 / 82.19	.	100.00 / 99.03	100.00 / 99.76	100.00 / 99.92	100.00 / 99.67	100.00 / 93.55	100.00 / 99.61	100.00 / 98.37	100.00 / 99.02	100.00 / 100.00	100.00 / 100.00	90.78 / 98.17	99.92 / 84.74	100.00 / 99.24	100.00 / 97.86	100.00 / 99.42	100.00 / 99.44	100.00 / 99.57	100.00 / 99.14	97.56 / 87.16	100.00 / 99.87
TSPY773	SRR5196030	reads	spyogenes	EUA	human	Invasive	2015	62	87.0	99.92 / 98.11	95.87 / 82.19	.	100.00 / 99.03	100.00 / 99.76	100.00 / 99.92	100.00 / 99.67	100.00 / 93.55	100.00 / 99.61	100.00 / 98.37	100.00 / 99.02	100.00 / 100.00	100.00 / 100.00	92.22 / 98.14	99.92 / 84.74	100.00 / 99.24	100.00 / 97.86	100.00 / 99.42	100.00 / 99.44	100.00 / 99.57	100.00 / 99.14	97.56 / 87.16	100.00 / 99.87
TSPY774	SRR5196029	reads	spyogenes	EUA	human	Invasive	2015	62	87.0	99.92 / 98.11	95.87 / 82.19	.	100.00 / 99.03	100.00 / 99.76	100.00 / 99.92	100.00 / 99.67	100.00 / 90.86	100.00 / 99.61	100.00 / 98.37	100.00 / 99.02	100.00 / 100.00	100.00 / 100.00	100.00 / 98.14	99.92 / 84.74	100.00 / 99.24	100.00 / 97.86	100.00 / 99.42	100.00 / 99.44	100.00 / 99.57	100.00 / 99.14	97.56 / 87.16	100.00 / 99.87
37-97S	GCF_014218015.1	Complete genome	spyogenes	Brazil	human	throat	1997	62	87.0	99.92 / 98.11	95.87 / 82.19	.	100.00 / 99.03	100.00 / 99.76	100.00 / 99.92	100.00 / 99.67	100.00 / 93.55	100.00 / 99.61	100.00 / 98.37	100.00 / 99.02	100.00 / 100.00	100.00 / 100.00	100.00 / 96.64	99.92 / 84.74	100.00 / 99.24	100.00 / 97.86	100.00 / 99.42	100.00 / 99.58	100.00 / 99.57	100.00 / 99.14	97.56 / 87.16	100.00 / 99.87
GAS09190	GCF_900993635.1 - ERR2650384	Contig	spyogenes	New Zealand	human	throat	2009	62	87.0	99.92 / 98.11	95.87 / 82.19	.	100.00 / 99.03	100.00 / 99.76	100.00 / 99.92	100.00/ 99.67	100.00 / 93.55	100.00 / 99.61	100.00 / 98.37	100.00 / 99.02	100.00 / 100.00	100.00 / 100.00	100.00 / 96.64	99.92 / 84.74	100.00 / 99.24	100.00 / 97.86	100.00 / 99.42	100.00 / 99.58	100.00 / 99.57	100.00 / 99.14	97.56 / 87.16	100.00 / 99.87
INFECT5034 SPY	GCF_009847935.1	Contig	spyogenes	Sweden	human	Blood	2015	62	87.0	99.92 / 98.11	95.87 / 82.19	.	100.00 / 99.03	100.00 / 99.76	100.00 / 99.83	100.00 / 99.67	100.00 / 93.55	100.00 / 99.61	100.00 / 98.37	100.00 / 99.02	.	100.00 / 100.00	100.00 / 96.64	99.92 / 84.74	100.00 / 99.24	100.00 / 97.86	100.00 / 99.42	.	100.00 / 99.57	.	97.56 / 87.16	100.00 / 99.87
GAS10210	GCF_900993695.1 - ERR2650389	Contig	spyogenes	New Zealand	human	NA	2010	62	87.0	99.92 / 98.11	95.87 / 82.19	.	100.00 / 99.03	100.00 / 99.76	100.00 / 99.83	100.00 / 99.67	100.00 / 93.55	100.00 / 99.61	100.00 / 98.37	100.00 / 99.02	100.00 / 100.00	100.00 / 100.00	100.00 / 96.64	99.92 / 84.74	100.00 / 99.24	100.00 / 97.86	100.00 / 99.42	100.00 / 99.58	100.00 / 99.57	100.00 / 99.00	97.56 / 87.16	100.00 / 99.87
NGAS743	GCF_001019635.1	Complete genome	spyogenes	Canadá	human	Soft Tissue	2013	62	87.0	99.92 / 98.11	95.87 / 82.19	.	100.00 / 99.03	100.00 / 99.76	100.00 / 99.92	100.00 / 99.67	100.00 / 93.55	100.00 / 99.61	100.00 / 98.37	100.00 / 99.02	100.00 / 100.00	100.00 / 100.00	100.00 / 96.64	99.92 / 84.74	100.00 / 99.24	100.00 / 97.86	100.00 / 99.42	100.00 / 99.58	100.00 / 99.57	100.00 / 99.14	97.56 / 87.16	100.00 / 99.87
NGAS771	SRX765571	reads	spyogenes	Canada	human	NA	2013	62	87.0	99.92 / 98.11	95.87 / 82.19	.	100.00 / 99.03	100.00 / 99.76	100.00 / 99.92	100.00 / 99.67	.	100.00 / 99.61	100.00 / 98.37	100.00 / 99.02	100.00 / 100.00	100.00 / 100.00	100.00 / 96.64	99.92 / 84.74	100.00 / 99.24	100.00 / 97.86	100.00 / 99.42	100.00 / 99.58	100.00 / 99.57	100.00 / 99.14	97.56 / 87.16	100.00/ 99.87
NGAS770	SRX765570	reads	spyogenes	Canada	human	NA	2013	62	87.0	99.92 / 98.11	95.87 / 82.19	.	100.00 / 99.03	100.00 / 99.76	100.00 / 99.92	100.00 / 99.67	100.00 / 93.55	100.00 / 99.61	100.00 / 98.37	100.00 / 99.02	100.00 / 100.00	100.00 / 100.00	100.00 / 96.64	99.92 / 84.74	100.00 / 99.24	100.00 / 97.86	100.00 / 99.42	100.00 / 99.58	100.00 / 99.57	100.00 / 99.14	97.56 / 87.16	100.00/ 99.87
NGAS767	SRX765567	reads	spyogenes	Canada	human	NA	2013	62	87.0	99.92 / 98.11	95.87 / 82.19	.	100.00 / 99.03	100.00 / 99.76	100.00 / 99.92	100.00 / 99.67	.	100.00 / 99.61	100.00 / 98.37	100.00 / 99.02	100.00 / 100.00	100.00 / 100.00	100.00 / 96.64	99.92 / 84.74	100.00 / 99.24	100.00 / 97.86	100.00 / 99.42	100.00 / 99.58	100.00 / 99.57	100.00 / 99.14	97.56 / 87.16	100.00/ 99.87
NGAS766	SRX765566	reads	spyogenes	Canada	human	NA	2013	62	87.0	99.92 / 98.11	95.87 / 82.19	.	100.00 / 99.03	100.00 / 99.76	100.00 / 99.92	100.00 / 99.67	100.00 / 93.55	100.00 / 99.61	100.00 / 98.37	100.00 / 99.02	100.00 / 100.00	100.00 / 100.00	100.00 / 96.64	99.92 / 84.74	100.00 / 99.24	100.00 / 97.86	100.00 / 99.42	100.00 / 99.58	100.00 / 99.57	100.00 / 99.14	97.56 / 87.16	100.00/ 99.87
NGAS490	SRR1105952	reads	spyogenes	Canada	human	NA	2012	62	87.0	99.92 / 98.11	95.87 / 82.19	.	100.00 / 99.03	100.00 / 99.76	100.00 / 99.92	100.00 / 99.67	.	100.00 / 99.61	100.00 / 98.37	100.00 / 99.02	100.00 / 100.00	100.00 / 100.00	100.00 / 96.64	99.92 / 84.74	100.00 / 99.24	100.00 / 97.86	100.00 / 99.42	100.00 / 99.58	100.00 / 99.57	100.00 / 99.14	97.56 / 87.16	100.00/ 99.87
TSPY1057	SRR7184920	reads	spyogenes	EUA	human	SSTI	2016	62	87.0	99.92 / 98.11	95.87 / 82.19	.	100.00 / 99.03	100.00 / 99.76	100.00 / 99.92	100.00 / 99.67	100.00 / 93.55	100.00 / 99.61	100.00 / 98.37	100.00 / 99.02	100.00 / 100.00	100.00 / 100.00	100.00 / 96.64	99.92 / 84.74	100.00 / 99.24	100.00 / 97.86	100.00 / 99.42	100.00 / 99.58	100.00 / 99.57	100.00 / 99.14	97.56 / 87.16	100.00/ 99.87
TSPY1071	SRR7184917	reads	spyogenes	EUA	human	Invasive	2016	62	87.0	99.92 / 98.11	95.87 / 82.19	.	100.00 / 99.03	100.00 / 99.76	100.00 / 99.92	100.00 / 99.67	100.00 / 93.55	100.00 / 99.61	100.00 / 98.37	100.00 / 99.02	100.00 / 100.00	100.00 / 100.00	99.41 / 97.30	99.92 / 84.74	100.00 / 99.24	100.00 / 97.86	100.00 / 99.42	100.00 / 99.58	100.00 / 99.57	100.00 / 99.00	97.56 / 87.16	100.00/ 99.87	100.00 / 97.86
TSPY1033	SRR7184919	reads	spyogenes	EUA	human	Vag/rectal	2016	62	87.0	99.92 / 98.11	95.87 / 82.19	.	100.00 / 99.03	100.00 / 99.76	100.00 / 99.92	100.00 / 99.67		100.00 / 99.61	100.00 / 98.37	100.00 / 99.02	100.00 / 100.00	100.00 / 100.00	99.04 / 97.67	99.92 / 84.74	100.00 / 99.24	100.00 / 97.86	100.00 / 99.42	100.00 / 99.58	100.00 / 99.57	100.00 / 99.14	97.56 / 87.16	100.00/ 99.87	100.00 / 98.47
TSPY1074	SRR7184916	reads	spyogenes	EUA	human	Invasive	2016	62	87.0	99.92 / 98.11	95.87 / 82.19	.	100.00 / 99.03	100.00 / 99.76	100.00 / 99.92	100.00 / 99.67	.	100.00 / 99.61	100.00 / 98.37	100.00 / 99.02	100.00 / 100.00	100.00 / 100.00	98.56 / 96.76	99.92 / 84.74	100.00 / 99.24	100.00 / 97.86	100.00 / 99.42	100.00 / 99.58	100.00 / 99.57	88.84 / 99.19	97.56 / 87.16	100.00/ 99.87	100.00 / 98.32
TSPY554	SRR5196037	reads	spyogenes	EUA	human	Pharyngitis	2015	62	87.0	99.92 / 98.11	95.87 / 82.19	.	100.00 / 99.03	100.00 / 99.76	100.00 / 99.92	100.00 / 99.67	.	100.00 / 99.61	100.00 / 98.37	100.00 / 99.02		100.00 / 100.00	100.00 / 98.14	99.92 / 84.74	100.00 / 99.24	100.00 / 97.86	100.00 / 99.42	.	100.00 / 99.57	100.00 / 99.14	97.56 / 87.16	100.00/ 99.87
TSPY44	SRR5196048	reads	spyogenes	EUA	human	Pharyngitis	2013	62	87.0	99.92 / 98.11	95.87 / 82.19	.	100.00 / 99.03	100.00 / 99.76	100.00 / 99.92	100.00 / 99.67	100.00 / 91.11	100.00 / 99.61	100.00 / 98.37	100.00 / 99.02	.	100.00 / 100.00	100.00 / 98.14	99.92 / 84.74	100.00 / 99.24	100.00 / 97.86	100.00 / 99.42	.	100.00 / 99.57	100.00 / 99.14	97.56 / 87.16	100.00/ 99.87
TSPY753	SRR5196031	reads	spyogenes	EUA	human	Pharyngitis	2015	62	87.0	99.92 / 98.11	95.87 / 82.19	.	100.00 / 99.03	100.00 / 99.76	100.00 / 99.92	100.00 / 99.67	100.00 / 91.11	100.00 / 99.61	100.00 / 98.37	100.00 / 99.02	100.00 / 100.00	100.00 / 100.00	92.22 / 98.14	99.92 / 84.74	100.00 / 99.24	100.00 / 97.86	100.00 / 99.42	100.00 / 99.58	100.00 / 99.57	100.00 / 99.14	97.56 / 87.16	100.00/ 99.87
TSPY707	SRR5196032	reads	spyogenes	EUA	human	Pharyngitis	2015	62	87.0	99.92 / 98.11	95.87 / 82.19	.	100.00 / 99.03	100.00 / 99.76	100.00 / 99.92	100.00 / 99.67	100.00 / 93.80	100.00 / 99.61	100.00 / 98.37	100.00 / 99.02	100.00 / 100.00	100.00 / 100.00	92.22 / 98.14	99.92 / 84.74	100.00/ 99.24	100.00 / 97.86	100.00 / 99.42	100.00 / 99.58	100.00 / 99.57	100.00 / 99.14	97.56 / 87.16	100.00 / 99.87
TSPY648	SRR5196034	reads	spyogenes	EUA	human	Pharyngitis	2015	62	87.0	99.92 / 98.11	95.87 / 82.19	.	100.00 / 99.03	100.00 / 99.76	100.00 / 99.92	100.00 / 99.67	100.00 / 93.55	100.00 / 99.61	100.00 / 98.37	100.00 / 99.02	100.00 / 100.00	100.00 / 100.00	100.00 / 98.14	99.92 / 84.74	100.00/ 99.24	100.00 / 97.86	100.00 / 99.42	100.00 / 99.58	100.00 / 99.57	100.00 / 99.14	97.56 / 87.16	100.00 / 99.87
TSPY6	SRR7184923	reads	spyogenes	EUA	human	Invasive (STSS)	2012	62	87.0	99.92 / 98.11	95.87 / 82.19	.	100.00 / 99.03	100.00 / 99.76	100.00 / 99.92	100.00 / 99.67	.	100.00 / 99.61	100.00 / 98.37	100.00 / 99.02	100.00 / 100.00	100.00 / 100.00	90.86 / 97.53	99.92 / 84.74	100.00 / 99.24	100.00 / 97.86	100.00 / 99.42	100.00 / 99.58	100.00 / 99.57	100.00 / 99.14	97.56 / 87.16	100.00 / 99.87
TSPY901	SRR7184922	reads	spyogenes	EUA	human	Pharyngitis	2016	62	87.0	99.92 / 98.11	95.87 / 82.19	.	100.00 / 99.03	100.00 / 99.76	100.00 / 99.92	100.00 / 99.67	81.95 / 85.70	100.00 / 99.61	100.00 / 98.37	100.00 / 99.02	.	100.00 / 100.00	100.00 / 98.14	99.92 / 84.74	100.00 / 99.24	100.00 / 97.86	100.00 / 99.42	.	100.00 / 99.57	100.00 / 99.00	97.56 / 87.16	100.00/ 99.87	100.00 / 98.47
TSPY1024	SRR7184924	reads	spyogenes	EUA	human	Other	2016	62	87.0	99.92 / 98.11	95.87 / 82.19	.	100.00 / 99.03	100.00 / 99.76	99.92 / 99.83	100.00 / 99.67	.	100.00 / 99.61	100.00 / 98.37	100.00 / 99.02	100.00 / 100.00	100.00 / 100.00	99.39 / 97.99	99.92 / 84.74	100.00 / 99.24	100.00 / 97.86	100.00 / 99.42	100.00 / 99.58	100.00 / 99.57		97.56 / 87.16	100.00/ 99.87	100.00 / 98.47
TSPY1050	SRR7184921	reads	spyogenes	EUA	human	SSTI	2016	62	87.0	99.92 / 98.11	95.87 / 82.19	.	100.00 / 99.03	100.00 / 99.76	99.92 / 99.83	100.00 / 99.67	100.00 / 93.62	100.00 / 99.51	100.00 / 98.37	100.00 / 99.02	100.00 / 100.00	100.00 / 100.00	98.56 / 96.82	99.92 / 84.74	100.00 / 99.24	100.00 / 97.86	100.00 / 99.42	100.00 / 99.58	100.00 / 99.57	100.00 / 99.14	97.56 / 87.16	100.00/ 99.87	100.00 / 98.47
TSPY1040	SRR7184918	reads	spyogenes	EUA	human	Pharyngitis	2016	62	87.0	99.92 / 98.11	95.87 / 82.19	.	100.00 / 99.03	100.00 / 99.76	99.92 / 99.83	100.00 / 99.67	100.00 / 93.62	100.00 / 99.51	100.00 / 98.37	100.00 / 99.02	100.00 / 100.00	100.00 / 100.00	99.39 / 97.99	99.92 / 84.74	100.00 / 99.24	100.00 / 97.86	100.00 / 99.42	100.00 / 99.58	100.00 / 99.57	100.00 / 99.14	97.56 / 87.16	100.00/ 99.87
TSPY1009	SRR7184925	reads	spyogenes	EUA	human	Invasive	2016	62	87.0	99.92 / 98.11	95.87 / 82.19	.	100.00 / 99.03	100.00 / 99.76	99.92 / 99.83	100.00 / 99.67	.	100.00 / 99.61	100.00 / 98.37	100.00 / 99.02	100.00 / 100.00	100.00 / 100.00	100.00 / 97.75	99.92 / 84.74	100.00 / 99.24	100.00 / 97.86	100.00 / 99.42	100.00 / 99.58	100.00 / 99.57	100.00 / 99.14	97.56 / 87.16	100.00/ 99.87
Data on all ST62/emm87 samples arranged according to the phylogenetic tree [accession number, contigs or reads, species, geographic location, host type, isolation source, date, Sequence Type (ST) and emm type]. The genes were filled with coverage/identity. Darker shades of green represent 100% identity, while red color indicates absence of the gene. fbp54 - fibronectin binding protein; hasABC – e…
